# Supplementary material for: Genomic and phylogenetic features of the Picobirnaviridae suggest microbial rather than animal hosts
Source: Virus Evol. 2024 Apr 22;10(1):veae033. doi: 10.1093/ve/veae033 (PMC11096803; doi:10.1093/ve/veae033)
Supplement: veae033_Supp [file veae033_supp.zip]

Archive with 3 entries (3 files):
- suppl_data/Sadiq.Supplementary Figures.pdf
- suppl_data/Sadiq.Supplementary Table.xlsx
- SUPPLEMENTARY INFORMATION.docx
